# Supplementary material for: Genetic analysis of teat number in pigs reveals some developmental pathways independent of vertebra number and several loci which only affect a specific side
Source: Genet Sel Evol. 2017 Jan 4;49:4. doi: 10.1186/s12711-016-0282-1 (PMC5240374; doi:10.1186/s12711-016-0282-1)
Supplement: Supplementary file 1 — Additional file 1: Table S1. Information on 1-Mb windows that explained more than 0.4% of the genomic variation as determined by GENSEL. Description: A listing of the information from all 1-Mb windows (defined in SSC and Mb) that exceeded 0.4% of the genomic variation as determined by GENSEL. The number of SNPs within each window (#SNPs), percentage of genomic variation explained by the SNPs on average across all post-burn-in samples (%Var), the frequency at which a 1-Mb window explained more than the average amount of genomic variation (p > Average), the position of the first SNP (map_pos0) and last SNP (map_posn) in the window. The last eight columns pertain to the SNPs within the 1-Mb window with the largest estimated effect: SNP name, location in build 10.2, effect size, standard error of the estimate, frequency of SNP retention in each sample, allele frequency of the B allele in the population, T-test for the effect and simple P-value corresponding to the T-test. [file 12711_2016_282_MOESM1_ESM.xlsx]

## Sheet: Sheet1
Trait	SSC	Mb	#SNPs	%Var	p>Average	map_pos0	map_posn	Marker with largest effect	Location	Effect	se	Model Freq	f(B)	T-test	P-val
Right side teat count	1	7	23	0.5	0.051051	1_7152268	1_7983109	H3GA0000513	7870451	0.00474	0.000506	0.0496	0.263	9.36759	2.14114e-20
Right side teat count	1	8	26	0.46	0.054054	1_8004890	1_8942360	M1GA0000601	8715201	0.00279	0.000337	0.0347	0.528	8.27893	2.39251e-16
Maximum side teat count	1	49	28	0.73	0.095095	1_49026306	1_49988560	DRGA0000722	49336720	-0.000941	8.82e-05	0.0116	0.287	10.6689	8.24821e-26
Left side teat count	1	50	26	0.48	0.051051	1_50015447	1_50999817	H3GA0001595	50472642	0.000594	9.12e-05	0.0079	0.642	6.51316	9.52095e-11
Maximum side teat count	1	50	26	0.66	0.087087	1_50015447	1_50999817	ALGA0003012	50052578	-0.00106	0.000115	0.0137	0.358	9.21739	8.23359e-20
Right side teat count	1	50	26	0.44	0.053053	1_50015447	1_50999817	ALGA0003012	50052578	-0.000478	5.97e-05	0.0062	0.358	8.0067	2.09388e-15
Left-Right teat count	1	155	22	0.51	0.007007	1_155062825	1_155984596	MARC0057112	155676691	2.53e-05	0.000176	0.0003	0.177	0.14375	0.885714
Left side teat count	1	181	14	0.72	0.074074	1_181006837	1_181978460	H3GA0003172	181333937	-0.00279	0.000381	0.032	0.302	7.32283	3.6444e-13
Total teat count	1	181	14	2.85	0.795796	1_181006837	1_181978460	ASGA0005093	181741697	0.0524	0.00294	0.4116	0.609	17.8231	1.6415e-67
Left side teat count	1	183	19	1.03	0.115115	1_183094335	1_183971871	H3GA0003202	183533664	0.000892	0.000128	0.0111	0.694	6.96875	4.47007e-12
Left side teat count	1	184	22	0.58	0.078078	1_184000929	1_184954399	ALGA0006837	184877763	0.00122	0.000165	0.0155	0.566	7.39394	2.1732e-13
Left side teat count	1	185	26	0.92	0.113113	1_185048329	1_185874465	H3GA0003282/ASGA0005226	185541388	-0.00109	0.00015	0.014	0.382	7.26667	5.46503e-13
Difference	1	288	28	0.75	0.01001	1_288024268	1_288885054	ALGA0009685	288422523	6.04e-05	0.000691	0.0009	0.744	0.0874096	0.930356
Difference	1	289	23	0.67	0.008008	1_289023540	1_289983854	ASGA0007206	289568975	-1.86e-05	7e-05	0.0003	0.822	0.265714	0.79049
Total teat count	1	292	20	1.2	0.497497	1_292036476	1_292950498	ASGA0007292	292260134	-0.0247	0.00147	0.204	0.764	16.8027	1.55391e-60
Total teat count	2	21	17	0.85	0.442442	2_21003130	2_21891546	H3GA0006260	21873702	-0.011	0.000771	0.1083	0.725	14.2672	1.10047e-44
Maximum side teat count	2	34	16	1.41	0.193193	2_34084545	2_34977540	ALGA0012943	34692641	-0.00983	0.000735	0.0862	0.866	13.3741	5.80669e-39
Maximum side teat count	2	35	23	0.56	0.081081	2_35054445	2_35962897	DRGA0002899	35962897	0.00398	0.000351	0.0422	0.197	11.339	7.79161e-29
Right side teat count	2	35	23	0.56	0.063063	2_35054445	2_35962897	DRGA0002899	35962897	0.00564	0.000583	0.0545	0.197	9.6741	1.2913e-21
Left-Right teat count	2	36	18	0.5	0.006006	2_36008750	2_36714801	MARC0016369	36126187	-1e-05	7.76e-05	0.0001	0.365	0.128866	0.897478
Total teat count	2	36	18	0.99	0.325325	2_36008750	2_36714801	MARC0082325	36714801	0.0133	0.000709	0.1009	0.239	18.7588	3.40292e-74
Total teat count	2	37	17	1.09	0.367367	2_37277512	2_37967879	H3GA0006505	37370763	-0.0165	0.000873	0.1214	0.762	18.9003	3.14547e-75
Left side teat count	2	59	8	1.9	0.19019	2_59243471	2_59957369	INRA0008845	59489740	-0.0214	0.00221	0.1872	0.84	9.68326	1.18591e-21
Maximum side teat count	2	59	8	2.27	0.259259	2_59243471	2_59957369	INRA0008845	59489740	-0.0294	0.00222	0.2517	0.84	13.2432	2.86162e-38
Right side teat count	2	81	13	3.82	0.296296	2_81125411	2_81845545	ALGA0014021	81675738	-0.028	0.003	0.2771	0.632	9.33333	2.91602e-20
Total teat count	2	90	23	0.89	0.405405	2_90053305	2_90971450	MARC0027756	90951427	-0.0133	0.000927	0.1309	0.508	14.3474	3.74992e-45
Left-Right teat count	2	138	26	0.4	0.004004	2_138000780	2_138911144	ASGA0012020	138103597	-2.31e-05	0.000125	0.0002	0.933	0.1848	0.853407
Total teat count	2	153	18	0.71	0.336336	2_153002555	2_153920220	H3GA0008193	153079388	-0.0222	0.00157	0.2195	0.392	14.1401	5.99738e-44
Maximum side teat count	3	2	12	0.44	0.054054	3_2292915	3_2992936	ALGA0103149	2724632	0.00395	0.000374	0.047	0.313	10.5615	2.43523e-25
Maximum side teat count	3	49	28	1.54	0.182182	3_49011623	3_49877509	H3GA0009450	49321597	0.00733	0.000726	0.0853	0.553	10.0964	2.36657e-23
Right side teat count	3	59	13	0.46	0.055055	3_59150121	3_59848222	ASGA0014743	59181954	-0.00499	0.000558	0.0578	0.432	8.94265	9.20028e-19
Total teat count	3	59	13	1.07	0.384384	3_59150121	3_59848222	ASGA0014743	59181954	-0.0412	0.00263	0.3717	0.436	15.6654	3.70655e-53
Left side teat count	3	71	17	0.54	0.063063	3_71100014	3_71946686	MARC0016453	71786267	-0.00327	0.000408	0.0398	0.633	8.01471	1.96631e-15
Left side teat count	3	134	24	4.93	0.398398	3_134008214	3_134990636	MARC0090699	134660431	0.0497	0.00475	0.36	0.137	10.4632	6.50564e-25
Total teat count	3	136	14	0.4	0.207207	3_136082084	3_136826518	ALGA0021695	136805729	0.016	0.00111	0.1529	0.3	14.4144	1.51782e-45
Right side teat count	4	1	19	0.48	0.06006	4_1003897	4_1996854	MARC0042096	1364094	-0.00407	0.000442	0.046	0.357	9.20814	8.93976e-20
Right side teat count	4	16	32	0.75	0.099099	4_16069492	4_16932297	ASGA0018644	16515101	0.00281	0.000357	0.0329	0.342	7.87115	6.01792e-15
Left side teat count	4	25	24	5.66	0.475475	4_25019533	4_25984211	DRGA0004616	25899175	-0.0252	0.00329	0.275	0.495	7.65957	3.02638e-14
Total teat count	4	25	24	0.8	0.258258	4_25019533	4_25984211	ASGA0019038	25384415	-0.0108	0.000664	0.0946	0.585	16.2651	5.39879e-57
Left side teat count	4	26	22	0.65	0.072072	4_26012865	4_26939095	INRA0013354	26379996	0.00392	0.000551	0.0473	0.532	7.11434	1.61667e-12
Total teat count	4	26	22	1.36	0.408408	4_26012865	4_26939095	DRGA0004621	26036941	0.0558	0.00278	0.3834	0.23	20.0719	5.11077e-84
Total teat count	4	31	15	1.42	0.347347	4_31003651	4_31982461	INRA0013436	31637170	0.0305	0.00155	0.2215	0.406	19.6774	5.16519e-81
Right side teat count	4	33	28	1.46	0.128128	4_33016884	4_33955625	ALGA0024361	33591070	0.0103	0.00105	0.1064	0.694	9.80952	3.64045e-22
Total teat count	4	33	28	1.88	0.51952	4_33016884	4_33955625	ALGA0024379	33780262	0.0304	0.00174	0.2423	0.517	17.4713	4.55193e-65
Total teat count	4	115	22	0.49	0.305305	4_115009742	4_115961445	MARC0077829	115435060	0.00634	0.000475	0.0671	0.645	13.3474	1.75189e-39
Total teat count	4	132	31	0.47	0.292292	4_132039333	4_132970854	ALGA0028872	132194320	0.01	0.000724	0.1018	0.701	13.8122	4.49246e-42
Left-Right teat count	4	143	16	0.49	0.005005	4_143081002	4_143463014	ASGA0023626	143204232	-0.000196	0.000839	0.0015	0.891	0.233611	0.815313
Right side teat count	5	0	14	5.53	0.414414	5_144471	5_978637	H3GA0017369/M1GA0008229	252858	-0.019	0.00198	0.1945	0.391	9.59596	2.6622e-21
Total teat count	5	71	27	0.63	0.339339	5_71056538	5_71996403	H3GA0016774	71741906	-0.0174	0.00104	0.1446	0.818	16.7308	4.68537e-60
Total teat count	6	30	19	0.55	0.297297	6_30009402	6_30900258	M1GA0008473	30900258	-0.0184	0.00129	0.1783	0.707	14.2636	1.15514e-44
Total teat count	6	80	18	0.41	0.206206	6_80008579	6_80939905	ALGA0122031/ASGA0091110	80358931	-0.0155	0.00114	0.1602	0.523	13.5965	7.31687e-41
Difference	6	147	12	0.89	0.011011	6_147237891	6_147954934	H3GA0019195	147954934	0.00033	0.00134	0.0033	0.14	0.246269	0.805502
Left side teat count	6	157	18	4.05	0.38038	6_157003421	6_157734339	M1GA0009139	157649704	-0.059	0.00521	0.3695	0.08	11.3244	9.10883e-29
Maximum side teat count	7	20	36	0.42	0.076076	7_20063918	7_20985785	DRGA0007301	20562700	0.00337	0.000358	0.042	0.495	9.41341	1.41428e-20
Difference	7	48	26	1.01	0.013013	7_48105743	7_48941258	ASGA0033376	48766894	0.000166	0.000522	0.0013	0.933	0.318008	0.750516
Left side teat count	7	78	24	0.47	0.087087	7_78031358	7_78971281	INRA0026452	78210141	0.00112	0.000116	0.0092	0.923	9.65517	1.53937e-21
Left side teat count	7	79	18	0.76	0.074074	7_79025097	7_79813425	H3GA0022061	79596160	0.00424	0.0005	0.0485	0.463	8.48	4.62229e-17
Maximum side teat count	7	79	18	0.47	0.055055	7_79025097	7_79813425	H3GA0022061	79596160	0.0049	0.000477	0.0581	0.463	10.2725	4.27191e-24
Left side teat count	7	96	25	0.89	0.122122	7_96000929	7_96926303	ALGA0043568	96740357	0.00105	0.000139	0.0133	0.499	7.55396	6.67763e-14
Maximum side teat count	7	96	25	1.29	0.195195	7_96000929	7_96926303	ALGA0043568	96740357	0.00169	0.000173	0.022	0.499	9.76879	5.33669e-22
Left side teat count	7	124	23	4.75	0.358358	7_124018132	7_124917751	MARC0073407	124146658	-0.0203	0.00285	0.2025	0.477	7.12281	1.52289e-12
Left side teat count	7	125	26	2.27	0.174174	7_125008742	7_125986792	ALGA0045422	125371445	0.0137	0.00166	0.1466	0.603	8.25301	2.94967e-16
Difference	8	8	7	0.62	0.007007	8_8145267	8_8993808	ALGA0114875	8818199	7.13e-05	0.000772	0.0009	0.273	0.0923575	0.926424
Total teat count	8	16	25	1.58	0.592593	8_16014162	8_16971056	ALGA0046611	16445414	0.0329	0.00211	0.2985	0.543	15.5924	1.06589e-52
Left-Right teat count	8	19	23	0.5	0.007007	8_19121220	8_19969058	ALGA0104156	19510621	-3.69e-05	0.000104	0.0005	0.529	0.354808	0.722775
Right side teat count	8	19	23	0.99	0.092092	8_19121220	8_19969058	INRA0060430	19338144	-0.00347	0.000398	0.0407	0.532	8.71859	6.27624e-18
Left side teat count	8	30	25	0.41	0.042042	8_30007914	8_30910776	DRGA0008501	30427908	0.00328	0.000384	0.0381	0.283	8.54167	2.77203e-17
Maximum side teat count	8	30	25	0.47	0.052052	8_30007914	8_30910776	DRGA0008501	30427908	0.00387	0.00035	0.0436	0.283	11.0571	1.52505e-27
Right side teat count	8	30	25	1.12	0.109109	8_30007914	8_30910776	DRGA0008501	30427908	0.00927	0.00104	0.0945	0.283	8.91346	1.18444e-18
Left side teat count	8	36	17	0.42	0.041041	8_36033054	8_36972966	ASGA0093261	36972966	-0.00438	0.000475	0.0393	0.857	9.22105	7.96948e-20
Maximum side teat count	8	36	17	0.97	0.097097	8_36033054	8_36972966	ASGA0093261	36972966	-0.0114	0.000862	0.0949	0.857	13.2251	3.56781e-38
Left side teat count	8	37	13	1.08	0.113113	8_37029629	8_37969849	H3GA0024780	37458608	0.00398	0.000468	0.0366	0.143	8.50427	3.78113e-17
Maximum side teat count	8	37	13	3.91	0.377377	8_37029629	8_37969849	ALGA0047617	37492529	-0.0151	0.00111	0.1231	0.857	13.6036	3.43978e-40
Total teat count	8	50	9	1.35	0.508509	8_50096834	8_50726353	ASGA0038801	50407421	0.0131	0.000793	0.1122	0.708	16.5195	1.16979e-58
Total teat count	8	76	25	0.45	0.185185	8_76109450	8_76977941	ASGA0038984	76788113	-0.0163	0.00108	0.1529	0.412	15.0926	1.32131e-49
Total teat count	8	78	17	0.74	0.261261	8_78021943	8_78938152	DIAS0000521	78168019	-0.0238	0.00155	0.2185	0.53	15.3548	3.22552e-51
Right side teat count	8	82	5	0.81	0.078078	8_82012032	8_82512651	MARC0051132	82012032	0.00536	0.000581	0.0605	0.402	9.22547	7.66174e-20
Difference	8	93	25	0.48	0.006006	8_93084504	8_93956344	ASGA0039327	93900503	-0.000116	0.00055	0.0013	0.85	0.210909	0.832982
Difference	8	94	8	10.15	0.112112	8_94303744	8_94994514	ALGA0048631	94994514	0.00178	0.0132	0.0194	0.246	0.134848	0.892747
Maximum side teat count	8	94	8	0.64	0.066066	8_94303744	8_94994514	ALGA0048631	94994514	0.00326	0.000301	0.0352	0.246	10.8306	1.58955e-26
Difference	8	95	13	11.47	0.124124	8_95024814	8_95981359	MARC0056102	95024814	-0.00188	0.0115	0.0204	0.754	0.163478	0.87016
Maximum side teat count	8	95	13	0.73	0.082082	8_95024814	8_95981359	MARC0056102	95024814	-0.00327	0.000284	0.0358	0.754	11.5141	1.19008e-29
Difference	8	98	7	0.56	0.006006	8_98547270	8_98985483	ALGA0048673	98755160	-8.22e-05	0.000353	0.0008	0.888	0.232861	0.815896
Difference	8	107	14	0.44	0.005005	8_107036658	8_107954339	ASGA0039441	107600549	4.91e-05	0.000169	0.0005	0.067	0.290533	0.771442
Left side teat count	8	122	11	0.43	0.046046	8_122072328	8_122664524	ALGA0110177	122654880	0.00167	0.000219	0.0217	0.39	7.62557	3.90886e-14
Total teat count	8	122	11	0.44	0.207207	8_122072328	8_122664524	ALGA0108851	122072328	0.00689	0.0005	0.0698	0.738	13.78	6.82677e-42
Left-Right teat count	9	35	17	0.77	0.008008	9_35012606	9_35998370	ASGA0042468	35998370	0.000894	0.00315	0.004	0.042	0.28381	0.776589
Maximum side teat count	9	46	15	0.62	0.085085	9_46041782	9_46943543	MARC0064063	46943543	-0.00432	0.000393	0.0439	0.807	10.9924	2.9934e-27
Maximum side teat count	9	47	25	0.91	0.111111	9_47035782	9_47994172	MARC0006726	47065675	-0.0103	0.000953	0.1048	0.761	10.808	2.00343e-26
Difference	9	62	26	1.02	0.013013	9_62083176	9_62996659	ALGA0053296/H3GA0027527	62926661	6.54e-05	0.000654	0.0008	0.158	0.1	0.920355
Maximum side teat count	9	77	19	0.4	0.054054	9_77200496	9_77970228	DRGA0009450	77844909	0.0022	0.000244	0.0294	0.467	9.01639	4.84427e-19
Left-Right teat count	9	142	21	0.65	0.01001	9_142004593	9_142950929	M1GA0013253	142923943	-7.52e-05	0.000208	0.0008	0.208	0.361538	0.717739
Total teat count	10	12	27	0.45	0.237237	10_13084056	10_13952579	ASGA0046443	12243864	0.00165	0.000145	0.0207	0.272	11.3793	2.20567e-29
Left-Right teat count	10	14	21	0.59	0.007007	10_15049364	10_15992149	MARC0101304	14894790	1.47e-05	3.38e-05	0.0002	0.364	0.434911	0.663679
Left side teat count	10	37	14	0.53	0.048048	10_37039999	10_37984819	MARC0007270	37039999	0.00191	0.000257	0.0195	0.704	7.43191	1.64591e-13
Left side teat count	10	48	28	0.99	0.088088	10_48014763	10_48960017	ASGA0047853	48220800	0.0071	0.000908	0.0788	0.656	7.81938	8.9675e-15
Left side teat count	10	49	22	0.53	0.054054	10_49042878	10_49993854	ASGA0048021/ALGA0058962	49993854	0.00259	0.000285	0.0284	0.621	9.08772	2.59324e-19
Left side teat count	10	51	20	4.02	0.312312	10_51028164	10_51975023	DIAS0002581	51681377	-0.0265	0.00273	0.2321	0.209	9.70696	9.51089e-22
Left side teat count	10	52	22	3.85	0.332332	10_52025204	10_52991540	H3GA0030271	52456152	-0.016	0.00168	0.145	0.765	9.52381	5.16856e-21
Maximum side teat count	10	52	22	12.34	0.857858	10_52025204	10_52991540	MARC0018399	52679135	0.0816	0.00613	0.7081	0.294	13.3116	1.24649e-38
Right side teat count	10	52	22	7.49	0.497497	10_52025204	10_52991540	MARC0018399	52679135	0.0466	0.00472	0.4151	0.294	9.87288	2.0026e-22
Total teat count	10	52	22	6.89	1	10_52025204	10_52991540	MARC0018399	52679135	0.154	0.00612	0.8628	0.291	25.1634	1.50353e-126
Left side teat count	10	55	15	0.71	0.065065	10_55089008	10_55999312	MARC0028888	55302842	0.00209	0.000281	0.0248	0.363	7.43772	1.57713e-13
Left side teat count	10	56	21	1.57	0.137137	10_56024865	10_56998330	ASGA0103067	56365810	0.00982	0.00122	0.1068	0.467	8.04918	1.49904e-15
Maximum side teat count	10	56	21	1.87	0.185185	10_56024865	10_56998330	ASGA0103067	56365810	0.0135	0.00125	0.1485	0.467	10.8	2.17375e-26
Maximum side teat count	10	58	16	3.69	0.289289	10_58040881	10_58966650	ASGA0048302	58071987	0.0292	0.00238	0.2905	0.594	12.2689	2.73114e-33
Right side teat count	10	58	16	0.54	0.04004	10_58040881	10_58966650	ASGA0048302	58071987	0.00347	0.00036	0.0369	0.594	9.63889	1.79016e-21
Total teat count	10	58	16	0.49	0.226226	10_58040881	10_58966650	ASGA0048302	58071987	0.00654	0.000446	0.0633	0.617	14.6637	5.0978e-47
Maximum side teat count	10	60	18	3.27	0.258258	10_60034333	10_60897238	ASGA0048404	60511977	-0.0248	0.0023	0.2568	0.604	10.7826	2.59662e-26
Right side teat count	10	60	18	12.34	0.654655	10_60034333	10_60897238	ASGA0048404	60511977	-0.0761	0.00724	0.674	0.604	10.511	4.03546e-25
Total teat count	10	60	18	1.47	0.474474	10_60034333	10_60897238	ASGA0048404	60511977	-0.0549	0.00333	0.4699	0.618	16.4865	1.92974e-58
Left-Right teat count	11	27	21	4.46	0.053053	11_27007918	11_27954973	ASGA0050543	27844350	-0.00166	0.00766	0.0149	0.726	0.21671	0.828459
Right side teat count	11	27	21	0.75	0.079079	11_27007918	11_27954973	ASGA0050543	27844350	0.00844	0.000851	0.0857	0.726	9.91774	1.30893e-22
Left-Right teat count	11	50	15	1.58	0.019019	11_50012027	11_50973313	ASGA0101154	50511458	0.000122	0.000711	0.0014	0.373	0.171589	0.86378
Maximum side teat count	11	78	18	1.39	0.137137	11_78000180	11_78952414	H3GA0032491	78138575	-0.0129	0.00111	0.1381	0.305	11.6216	3.70689e-30
Left side teat count	11	79	20	1.33	0.134134	11_79016735	11_79868893	DRGA0011482	79596000	-0.0135	0.00179	0.1398	0.256	7.5419	7.3044e-14
Total teat count	11	79	20	0.62	0.286286	11_79016735	11_79868893	DRGA0011482	79596000	-0.0295	0.00184	0.2562	0.238	16.0326	1.71292e-55
Difference	11	82	23	0.68	0.012012	11_82019810	11_82972974	CASI0004788	82019810	-0.00029	0.000979	0.0025	0.917	0.296221	0.767096
Difference	12	26	17	0.48	0.006006	12_26022725	12_26969612	ALGA0065784	26506162	-0.000133	0.000638	0.0017	0.764	0.208464	0.83489
Maximum side teat count	12	26	17	2.27	0.227227	12_26022725	12_26969612	ALGA0065784	26506162	-0.0211	0.00189	0.212	0.764	11.164	4.97533e-28
Left-Right teat count	12	27	27	0.59	0.008008	12_27013251	12_27995002	MARC0036271	27837373	-0.000535	0.00268	0.0033	0.937	0.199627	0.841795
Left-Right teat count	12	28	12	1.03	0.012012	12_28018020	12_28646983	ALGA0110239	28579006	0.00056	0.00212	0.0033	0.063	0.264151	0.791694
Total teat count	12	51	13	0.86	0.395395	12_51261422	12_51984256	ALGA0124577	51841293	-0.0327	0.0022	0.3076	0.332	14.8636	3.23222e-48
Difference	13	13	14	0.84	0.01001	13_13026095	13_13965425	MARC0010390	13726753	-0.0001	0.000525	0.0011	0.86	0.190476	0.848957
Total teat count	13	16	16	0.48	0.285285	13_16082398	13_16946257	ALGA0068356	16560358	-0.0102	0.000656	0.0916	0.18	15.5488	2.0005e-52
Difference	13	19	26	0.56	0.008008	13_19031430	13_19927022	ALGA0068598	19424331	3.22e-05	0.000181	0.0005	0.57	0.177901	0.858821
Left side teat count	13	146	16	3.33	0.281281	13_146120138	13_146920356	H3GA0037388	146433577	-0.0278	0.00313	0.2702	0.264	8.88179	1.55664e-18
Maximum side teat count	13	146	16	1.26	0.147147	13_146120138	13_146920356	H3GA0037388	146433577	-0.0145	0.00131	0.1533	0.264	11.0687	1.35165e-27
Total teat count	13	212	22	0.56	0.299299	13_212011618	13_212967360	ASGA0060081	212023339	-0.0244	0.0017	0.2371	0.71	14.3529	3.47834e-45
Left-Right teat count	14	28	29	0.68	0.01001	14_28021727	14_28927200	MARC0047612	28067522	0.000146	0.0011	0.0017	0.363	0.132727	0.894424
Left side teat count	14	29	26	1.88	0.127127	14_29004493	14_29985434	ALGA0076573	29354767	-0.00653	0.000687	0.0637	0.419	9.50509	6.13471e-21
Maximum side teat count	14	29	26	0.77	0.093093	14_29004493	14_29985434	M1GA0018459	29780586	0.0056	0.000568	0.0678	0.606	9.85915	2.28009e-22
Total teat count	14	29	26	2.61	0.698699	14_29004493	14_29985434	M1GA0018459	29780586	0.0786	0.00418	0.5852	0.585	18.8038	1.59806e-74
Left side teat count	14	30	14	0.44	0.04004	14_30116923	14_30938686	H3GA0039620/INRA0043386	30868951	0.0011	0.000121	0.0117	0.603	9.09091	2.52151e-19
Left-Right teat count	14	33	20	0.86	0.009009	14_33040198	14_33959799	DRGA0013770	33452528	8.391e-05	0.000338	0.001	0.424	0.248254	0.803966
Left-Right teat count	14	37	25	0.59	0.007007	14_37084522	14_37968250	ALGA0076871	37254477	-4.44e-05	0.00013	0.0005	0.251	0.341538	0.732738
Maximum side teat count	14	37	25	0.41	0.061061	14_37084522	14_37968250	DRGA0013781	37530704	0.00182	0.000203	0.0233	0.67	8.96552	7.5447e-19
Left-Right teat count	14	39	22	0.73	0.011011	14_39015629	14_39965589	ASGA0062759	39616077	0.000109	0.000831	0.0013	0.44	0.131167	0.895658
Left-Right teat count	14	40	25	2.17	0.025025	14_40008900	14_40922501	ALGA0077023	40922501	0.000388	0.00223	0.0042	0.663	0.173991	0.861892
Left side teat count	14	41	22	10.07	0.663664	14_41000376	14_41993819	ASGA0062848	41043761	0.089	0.00804	0.6304	0.851	11.0697	1.33831e-27
Total teat count	14	42	16	0.66	0.239239	14_42013177	14_42997456	ALGA0077096	42509814	0.00483	0.000303	0.0434	0.571	15.9406	6.65458e-55
Total teat count	14	43	25	0.72	0.252252	14_43015985	14_43990421	ASGA0062944/ALGA0077120	43501877	0.00509	0.000311	0.0448	0.604	16.3666	1.17788e-57
Maximum side teat count	14	48	26	0.41	0.044044	14_48046775	14_48973279	H3GA0040076	48973279	0.000523	5.08e-05	0.0063	0.54	10.2953	3.4183e-24
Maximum side teat count	14	49	21	0.45	0.039039	14_49115640	14_49990314	MARC0005951	49262422	-0.000924	7.95e-05	0.0095	0.46	11.6226	3.66595e-30
Right side teat count	14	50	30	0.68	0.044044	14_50012997	14_50992818	ALGA0077457	50938144	0.000814	8.2e-05	0.0082	0.553	9.92683	1.20068e-22
Left-Right teat count	14	51	20	0.71	0.01001	14_51006694	14_51937785	H3GA0040144	51732537	7.65e-05	0.000433	0.001	0.578	0.176674	0.859784
Maximum side teat count	14	51	20	0.63	0.057057	14_51006694	14_51937785	ASGA0063286	51173806	0.00173	0.000148	0.0188	0.524	11.6892	1.77291e-30
Right side teat count	14	51	20	2.73	0.162162	14_51006694	14_51937785	ASGA0063286	51173806	0.0043	0.000439	0.0402	0.524	9.79499	4.17345e-22
Left-Right teat count	14	52	18	0.99	0.011011	14_52003103	14_52994112	ASGA0063302	52138493	-0.000132	0.00071	0.0012	0.164	0.185915	0.852532
Right side teat count	14	52	18	2.26	0.131131	14_52003103	14_52994112	ALGA0077532	52942907	0.00178	0.000172	0.0168	0.525	10.3488	2.01853e-24
Left-Right teat count	14	53	20	0.43	0.007007	14_53021844	14_53880505	ASGA0063375	53778713	0.00021	0.00075	0.0019	0.806	0.28	0.77951
Maximum side teat count	14	53	20	1.26	0.106106	14_53021844	14_53880505	ASGA0063370	53370377	-0.00433	0.00037	0.0457	0.412	11.7027	1.5291e-30
Right side teat count	14	53	20	3.79	0.221221	14_53021844	14_53880505	ASGA0063370	53370377	-0.00372	0.000346	0.0353	0.412	10.7514	3.5684e-26
Total teat count	14	53	20	0.41	0.114114	14_53021844	14_53880505	ASGA0063368	53273095	-0.00898	0.000452	0.0629	0.407	19.8673	1.87478e-82
Maximum side teat count	14	54	11	6.36	0.507508	14_54355559	14_54867498	ASGA0063388	54791585	0.00785	0.00066	0.0773	0.608	11.8939	1.85547e-31
Right side teat count	14	54	11	3.73	0.217217	14_54355559	14_54867498	H3GA0040220/INRA0044067	54744215	0.00418	0.000394	0.0381	0.608	10.6091	1.50855e-25
Total teat count	14	54	11	2.86	0.596597	14_54355559	14_54867498	MARC0059175	54867498	0.0123	0.000617	0.0868	0.593	19.9352	5.69129e-83
Maximum side teat count	14	55	11	1.91	0.156156	14_55003669	14_55935455	ASGA0063406	55429701	-0.00729	0.000622	0.0722	0.392	11.7203	1.26146e-30
Right side teat count	14	55	11	3.91	0.216216	14_55003669	14_55935455	INRA0044068/ASGA0063395	55003669	-0.00737	0.000731	0.0687	0.45	10.0821	2.71745e-23
Total teat count	14	55	11	0.5	0.12012	14_55003669	14_55935455	ASGA0063406	55429701	-0.012	0.000593	0.0835	0.407	20.2361	2.78732e-85
Left side teat count	14	58	27	0.45	0.035035	14_58002815	14_58984594	ALGA0077713	58610272	-0.00306	0.00034	0.0303	0.636	9	5.589e-19
Left-Right teat count	14	73	22	0.53	0.006006	14_73021315	14_73922512	ASGA0064233	73300300	-2.92e-05	0.000149	0.0004	0.617	0.195973	0.844653
Right side teat count	14	87	24	0.59	0.061061	14_87034503	14_87975446	ALGA0079221	87877839	-0.00363	0.000449	0.0402	0.385	8.08463	1.13281e-15
Right side teat count	14	91	19	1.22	0.114114	14_91013066	14_91762659	MARC0056155	91685430	0.00126	0.00013	0.0137	0.278	9.69231	1.09015e-21
Right side teat count	14	124	19	1.17	0.11011	14_124020336	14_124905201	ALGA0081250	124555488	-0.00539	0.000612	0.0626	0.446	8.80719	2.95272e-18
Maximum side teat count	14	137	10	0.54	0.072072	14_137063119	14_137597218	ASGA0066790	137286971	-0.00724	0.000589	0.0695	0.15	12.292	2.09827e-33
Total teat count	14	137	10	0.48	0.206206	14_137063119	14_137597218	H3GA0042513	137597218	0.021	0.00127	0.1803	0.755	16.5354	9.19419e-59
Total teat count	14	139	24	1.18	0.404404	14_139040157	14_139959109	ALGA0082155	139096631	-0.0443	0.00267	0.3692	0.347	16.5918	3.90846e-59
Right side teat count	14	141	29	0.51	0.062062	14_141048490	14_141996996	ALGA0082418	141845770	-0.00196	0.000246	0.0247	0.448	7.96748	2.84669e-15
Difference	15	1	19	0.44	0.006006	15_1015164	15_1975865	ALGA0083835	1100520	6.81e-05	0.000246	0.001	0.291	0.276829	0.781943
Difference	15	21	23	0.52	0.006006	15_21094100	15_21993474	INRA0048882	21343680	6.47e-05	0.000247	0.0007	0.892	0.261943	0.793395
Difference	15	22	24	1.34	0.016016	15_22053476	15_22961387	ALGA0084318	22438920	-0.000258	0.00202	0.0029	0.801	0.127723	0.898383
Left side teat count	15	37	22	1.75	0.178178	15_37073268	15_37957138	ASGA0069274	37205130	-0.0116	0.00143	0.1225	0.725	8.11189	9.12637e-16
Left-Right teat count	15	37	22	0.49	0.006006	15_37073268	15_37957138	ALGA0084812	37399227	0.000155	0.000428	0.001	0.063	0.36215	0.717283
Left side teat count	15	114	6	1.34	0.137137	15_114055631	15_114987539	ASGA0070242	114755260	0.00493	0.000586	0.0446	0.14	8.41297	8.02774e-17
Left side teat count	15	115	10	0.4	0.05005	15_115026418	15_115767070	ASGA0070246	115092422	0.00273	0.000325	0.0257	0.14	8.4	8.92855e-17
Maximum side teat count	15	128	19	0.44	0.059059	15_128002384	15_128852546	ALGA0086878	128024768	-0.00473	0.00051	0.0596	0.413	9.27451	4.94458e-20
Total teat count	15	131	28	0.56	0.347347	15_131083843	15_131996123	H3GA0044912	131311614	-0.0114	0.000839	0.1174	0.344	13.5876	8.20176e-41
Left side teat count	15	132	23	0.75	0.073073	15_132087893	15_132949028	CASI0011862/CASI0010173	132641501	0.00546	0.000724	0.0642	0.603	7.54144	7.32958e-14
Left side teat count	15	140	27	0.87	0.093093	15_140007776	15_140944699	ALGA0087652	140884121	-0.00967	0.00123	0.0945	0.192	7.86179	6.4691e-15
Difference	15	147	20	1.01	0.011011	15_147050618	15_147944719	MARC0030177	147202157	-7.86e-05	0.000427	0.0013	0.613	0.184075	0.853975
Total teat count	16	25	21	0.52	0.213213	16_25038030	16_25999742	ASGA0091942	25159827	-0.0264	0.00128	0.1727	0.88	20.625	2.63903e-88
Total teat count	16	35	29	1.74	0.642643	16_35061304	16_35997155	ALGA0090150	35144613	0.0183	0.00116	0.1629	0.489	15.7759	7.43419e-54
Total teat count	16	48	22	0.41	0.189189	16_48020257	16_48994238	ALGA0090590	48527438	-0.0109	0.000706	0.0975	0.726	15.4391	9.6739e-52
Maximum side teat count	16	50	12	4.99	0.465465	16_50417558	16_50977092	MARC0028125	50977092	0.0242	0.0019	0.2221	0.224	12.7368	1.2129e-35
Total teat count	16	50	12	0.46	0.199199	16_50417558	16_50977092	ASGA0073329	50941240	0.0109	0.000679	0.0964	0.289	16.053	1.26654e-55
Difference	16	71	18	0.98	0.011011	16_71043012	16_71895853	ALGA0091322	71090979	-0.00035	0.00247	0.0038	0.826	0.1417	0.887333
Maximum side teat count	16	72	9	1	0.121121	16_72209491	16_72974909	ALGA0091367	72837119	0.00501	0.000464	0.0565	0.273	10.7974	2.23201e-26
Left-Right teat count	17	57	25	0.43	0.005005	17_57039720	17_57916581	ALGA0095659	57095969	-1.66e-05	3.82e-05	0.0002	0.41	0.434555	0.663938
Total teat count	17	61	35	0.51	0.32032	17_61012026	17_61978820	ASGA0077841	61752127	-0.0104	0.000777	0.1097	0.451	13.3848	1.0905e-39
Maximum side teat count	18	4	17	2.14	0.261261	18_4013400	18_4917378	ASGA0095800/ALGA0122620	4400270	-0.0101	0.00104	0.1227	0.528	9.71154	9.11348e-22
Left side teat count	18	22	26	2.54	0.254254	18_22043702	18_22991003	ALGA0097407	22976763	0.013	0.00147	0.1205	0.182	8.84354	2.16279e-18
Difference	18	25	28	0.51	0.007007	18_25027827	18_25981606	H3GA0050605	25694517	6.09e-06	8.61e-05	0.0001	0.634	0.0707317	0.943619
Left side teat count	X	1	16	0.73	0.067067	X_1141431	X_1954776	ALGA0098952	1645943	-0.00592	0.000803	0.0717	0.44	7.37235	2.54372e-13
Right side teat count	X	39	25	0.44	0.049049	X_39062455	X_39994318	H3GA0051701	39731548	0.00177	0.000171	0.0176	0.113	10.3509	1.97834e-24
Total teat count	X	39	25	0.8	0.396396	X_39062455	X_39994318	MARC0069431	39972966	-0.01	0.000627	0.0877	0.828	15.949	5.88341e-55
Total teat count	X	109	13	0.59	0.256256	X_109003375	X_109562447	H3GA0051890	109515494	0.00375	0.000285	0.0407	0.63	13.1579	1.8947e-38
Total teat count	X	110	14	0.54	0.237237	X_110186817	X_110912743	ALGA0099918	110250748	0.0113	0.00081	0.1151	0.462	13.9506	7.34074e-43
Total teat count	X	124	8	0.69	0.237237	X_124023334	X_124937136	MARC0068856	124023334	0.0227	0.00157	0.2183	0.414	14.4586	8.34726e-46
